# Supplementary material for: Multifunctional Conductive Paths Obtained by Laser Processing of Non-Conductive Carbon Nanotube/Polypropylene Composites
Source: Nanomaterials (Basel). 2021 Feb 28;11(3):604. doi: 10.3390/nano11030604 (PMC7997224; doi:10.3390/nano11030604)
Supplement: Supplementary file 1 [file nanomaterials-11-00604-s001.zip]

Archive with 5 entries (4 files):
- nanomaterials-1099304-SI/
- nanomaterials-1099304-SI/Supplementary File 1.docx
- nanomaterials-1099304-SI/Supplementary File 1.pdf
- nanomaterials-1099304-SI/Supplementary File 2.mp4
- nanomaterials-1099304-SI/Supplementary File 3.mp4
